# Supplementary material for: Mixed-Effects Modelling of the Risk Factors Associated with Multiple Pregnancies in Thoroughbred Mares
Source: Animals (Basel). 2022 Jul 20;12(14):1841. doi: 10.3390/ani12141841 (PMC9312083; doi:10.3390/ani12141841)
Supplement: Supplementary file 1 [file animals-12-01841-s001.zip]

Archive with 1 entries (1 files):
- animals-1798175-supplementary.pdf
